# Supplementary material for: Sulfide Toxicity as Key Control on Anaerobic Oxidation of Methane in Eutrophic Coastal Sediments
Source: Environ Sci Technol. 2024 Jun 18;58(26):11421–35. doi: 10.1021/acs.est.3c10418 (PMC11223495; doi:10.1021/acs.est.3c10418)
Supplement: Supplementary file 3 — es3c10418_si_003.xlsx [file es3c10418_si_003.xlsx]

## Sheet: setup_calculation_details
Example of a calculation of total amount of 13CO2 in the bottle with parameters for this dataset
∑13CO2 = 13CO2(g) [1 + kRT Vliquid/Vgas (1+ KZ/[H+])]
You need to have collected these data for your calculation	bottle pressure (atm or bar)	1.5
	incubation temperature (K)	277.15	aka 4C
	salinity (ppt)	5
	pK1	6.27799
	sediment porosity (%)	0.75
	grams of sediment used	5
	ml of liquid added	5
	pH	7
amount of 13C-carbon dioxide in your pressure-adjusted headspace volume, calculated based on your standard curve	13CO2(g) in nmols	0.000345825	13CO2(g) = GCMS area x number from your calibration curve equation x (Vgas/Vinjected)
solubility coefficient of carbon dioxide	k	0.00033
the universal gas constant	R	8.314
temperature in Kelvin	T	277.15
volume of liquid (mL)	Vliquid	8.75
pressure-adjusted volume of gas in the headspace (mL)	Vgas	75
dissociation constant of the first step of carbonic acid dissociation (same as Ka1)	Kz	5.27239e-07
molar concentration of H+	H+	1e-07
total amount of 13CO2 in the bottle	∑13CO2 (in nmols) =	0.000538256	100	Total (%)
	in the gas	0.000345825	64.2492	% in gas
	in the liquid	0.000192431	35.7508	% in liquid
		#NAME?

## Sheet: ratio1312CO2
13CO2 GCMS area (average of two technical duplicates, injection volume 50 µL using a 100 µL hamilton syringe)
Bottle#	Type	2022-07-20	2022-07-27	2022-08-02	2022-08-08	2022-08-12
1	Sulfide_2mM_T0_C1	19035.9	26527.9	26301.6	24151.8	27526.8
2	Sulfide__2mM_T0_C2	17319.8	24135.5	23873.7	22193.9	24785.2
3	Sulfide__2mM_T0_C3	18392.9	25432.8	24841.4	23440.5	26462.2
4	Nosulfide_SAOM_C1	82371.6	98313.1	97661.3	99736.4	106007
5	Nosulfide_SAOM_C2	82325.8	98343.1	98620.5	99944.9	105578
6	Nosulfide_SAOM_C3	80319.2	89814.1	90559.3	91442.7	96618.3
7	Sulfide_0.5mM_T0_0.5mM_R1	70317	83178.6	83570.7	84284	89574.8
8	Sulfide_0.5mM_T0_0.5mM_R2	76097.6	86719.2	88496.2	87455.7	93491.5
9	Sulfide_0.5mM_T0_0.5mM_R3	71966.8	79899.4	80530	80739.7	86551.9
10	Sulfide_1mM_T0_0.5mM_R1	70079.5	76765.7	77359.8	78270.9	83985.3
11	Sulfide_1mM_T0_0.5mM_R2	68973.9	75483.1	77170.1	77551.8	83026.8
12	Sulfide_1mM_T0_0.5mM_R3	68749.4	74744.6	76112.6	76477.9	81001.1
13	Sulfide_2mM_T0_0.5mM_R1	48123	53263.9	54152.4	53923.7	57909.8
14	Sulfide_2mM_T0_0.5mM_R2	46031.4	51366.3	52489.3	52772.5	55910.6
15	Sulfide_2mM_T0_0.5mM_R3	49056.5	55578.4	56262.8	56457.4	62205.6
16	Sulfide_4mM_T0_0.5mM_R1	32021.5	36158.8	36890.3	36843.3	39838.5
17	Sulfide_4mM_T0_0.5mM_R2	30181.5	32701.6	30461.1	34379.6	37542.1
18	Sulfide_4mM_T0_0.5mM_R3	24575.2	28879.5	30612.4	31578.2	32513
12CO2 GCMS area (average of two technical duplicates, injection volume 50 µL using a 100 µL hamilton syringe)
Bottle#	Type	2022-07-20	2022-07-27	2022-08-02	2022-08-08	2022-08-12
1	Sulfide_2mM_T0_C1	630680	854847	828222	747808	840962
2	Sulfide__2mM_T0_C2	560479	758522	731040	669354	734594
3	Sulfide__2mM_T0_C3	587526	788803	751556	695910	774128
4	Nosulfide_SAOM_C1	1.81317e+06	2.05474e+06	1.95539e+06	1.93196e+06	1.99936e+06
5	Nosulfide_SAOM_C2	1.86279e+06	2.10745e+06	2.02652e+06	1.98875e+06	2.04736e+06
6	Nosulfide_SAOM_C3	1.92087e+06	2.0464e+06	1.98307e+06	1.93868e+06	1.99544e+06
7	Sulfide_0.5mM_T0_0.5mM_R1	1.7899e+06	2.02343e+06	1.9617e+06	1.92398e+06	1.99987e+06
8	Sulfide_0.5mM_T0_0.5mM_R2	1.65849e+06	1.81232e+06	1.78471e+06	1.71675e+06	1.79329e+06
9	Sulfide_0.5mM_T0_0.5mM_R3	1.66646e+06	1.77522e+06	1.72481e+06	1.6774e+06	1.75503e+06
10	Sulfide_1mM_T0_0.5mM_R1	1.59794e+06	1.69309e+06	1.65814e+06	1.64171e+06	1.72574e+06
11	Sulfide_1mM_T0_0.5mM_R2	1.52376e+06	1.59617e+06	1.57193e+06	1.53362e+06	1.60191e+06
12	Sulfide_1mM_T0_0.5mM_R3	1.51342e+06	1.58203e+06	1.55322e+06	1.51569e+06	1.57229e+06
13	Sulfide_2mM_T0_0.5mM_R1	1.17237e+06	1.26208e+06	1.24924e+06	1.21713e+06	1.28819e+06
14	Sulfide_2mM_T0_0.5mM_R2	1.11633e+06	1.21383e+06	1.20556e+06	1.1864e+06	1.23932e+06
15	Sulfide_2mM_T0_0.5mM_R3	1.28421e+06	1.43504e+06	1.42285e+06	1.40598e+06	1.53428e+06
16	Sulfide_4mM_T0_0.5mM_R1	818749	911508	911120	897576	958674
17	Sulfide_4mM_T0_0.5mM_R2	729666	780014	710957	788375	853346
18	Sulfide_4mM_T0_0.5mM_R3	586394	674880	697545	706040	720367
13CO2/12CO2 ratio
Bottle#	Type	2022-07-20	2022-07-27	2022-08-02	2022-08-08	2022-08-12
1	Sulfide_2mM_T0_C1	0.0301832	0.0310323	0.0317567	0.0322968	0.0327325
2	Sulfide__2mM_T0_C2	0.0309018	0.0318191	0.0326572	0.0331572	0.0337401
3	Sulfide__2mM_T0_C3	0.0313056	0.0322422	0.0330533	0.0336832	0.0341833
4	Nosulfide_SAOM_C1	0.0454296	0.0478469	0.0499446	0.0516245	0.0530207
5	Nosulfide_SAOM_C2	0.044195	0.0466645	0.0486648	0.0502552	0.0515678
6	Nosulfide_SAOM_C3	0.0418139	0.0438888	0.0456663	0.0471675	0.0484195
7	Sulfide_0.5mM_T0_0.5mM_R1	0.0392853	0.0411078	0.0426012	0.0438071	0.0447904
8	Sulfide_0.5mM_T0_0.5mM_R2	0.0458835	0.0478497	0.0495856	0.0509424	0.052134
9	Sulfide_0.5mM_T0_0.5mM_R3	0.0431853	0.0450082	0.0466893	0.0481338	0.0493166
10	Sulfide_1mM_T0_0.5mM_R1	0.0438563	0.0453405	0.0466547	0.0476764	0.0486664
11	Sulfide_1mM_T0_0.5mM_R2	0.0452657	0.0472901	0.0490925	0.0505677	0.05183
12	Sulfide_1mM_T0_0.5mM_R3	0.0454267	0.0472459	0.0490032	0.0504576	0.0515179
13	Sulfide_2mM_T0_0.5mM_R1	0.0410477	0.0422033	0.0433481	0.0443039	0.0449545
14	Sulfide_2mM_T0_0.5mM_R2	0.0412346	0.0423176	0.0435394	0.0444813	0.0451141
15	Sulfide_2mM_T0_0.5mM_R3	0.0381996	0.0387295	0.0395423	0.0401553	0.0405438
16	Sulfide_4mM_T0_0.5mM_R1	0.0391103	0.0396693	0.040489	0.0410476	0.0415558
17	Sulfide_4mM_T0_0.5mM_R2	0.0413635	0.0419244	0.0428453	0.0436082	0.043994
18	Sulfide_4mM_T0_0.5mM_R3	0.0419091	0.042792	0.0438859	0.0447258	0.045134
Average 13CO2/12CO2 ratio		2022-07-20	2022-07-27	2022-08-02	2022-08-08	2022-08-12
1	Sulfide_2mM_from_start	0.0307969	0.0316979	0.032489	0.0330457	0.0335519
2	Sulfide_0mM	0.0438128	0.0461334	0.0480919	0.0496824	0.0510026
3	Sulfide_0.5mM	0.0427847	0.0446552	0.0462921	0.0476278	0.048747
4	Sulfide_1mM	0.0448495	0.0466255	0.0482501	0.0495673	0.0506714
5	Sulfide_2mM	0.0401607	0.0410835	0.0421433	0.0429802	0.0435374
6	Sulfide_4mM	0.0407943	0.0414619	0.0424067	0.0431272	0.0435613
							13CO2 in the headspace (nmol) using the calibration curve y= 2E-05x and 50µL of injection volume

## Sheet: bottle_sed&liquid
							Date, Liquid in/out (ml)
Bottle_type	Bottle_number	overweight (g)	ml medium added	added g wet sed	added g dry sed	ml of pore water	18-4-22 sulfide in	3-5-22 liquid sample out	19-7-22 sulfide and sulfate in	19-7-22 liquid sample out	20-7-22 liquid vol	11-8-22 liquid sample out	12-8-22 liquid vol
Sulfide_2mM_T0_C1	1	10.16	5	5.16	1.32247	3.83753	1	0.6	0.08	0.7	8.61753	0.7	7.91753
Sulfide_2mM_T0_C2	2	10.15	5	5.15	1.31991	3.83009	1	0.5	0.08	0.7	8.71009	0.7	8.01009
Sulfide_2mM_T0_C3	3	10.09	5	5.09	1.30453	3.78547	1	0.9	0.08	0.7	8.26547	0.7	7.56547
Nosulfide_SAOM_C1	4	10.06	5	5.06	1.29684	3.76316		0.9	0.08	0.7	7.24316	0.7	6.54316
Nosulfide_SAOM_C2	5	10.06	5	5.06	1.29684	3.76316		0.9	0.08	0.7	7.24316	0.7	6.54316
Nosulfide_SAOM_C3	6	10.05	5	5.05	1.29428	3.75572		0.9	0.08	0.7	7.23572	0.7	6.53572
Sulfide_0.5mM_T0_0.5mM_R1	7	10.03	5	5.03	1.28916	3.74084		0.9	0.33	0.7	7.47084	0.7	6.77084
Sulfide_0.5mM_T0_0.5mM_R2	8	10.05	5	5.05	1.29428	3.75572		0.9	0.33	0.7	7.48572	0.7	6.78572
Sulfide_0.5mM_T0_0.5mM_R3	9	10.1	5	5.1	1.3071	3.7929		0.9	0.33	0.7	7.5229	0.7	6.8229
Sulfide_1mM_T0_0.5mM_R1	10	10.1	5	5.1	1.3071	3.7929		1.1	0.58	0.7	7.5729	0.7	6.8729
Sulfide_1mM_T0_0.5mM_R2	11	10.16	5	5.16	1.32247	3.83753		1	0.58	0.7	7.71753	0.7	7.01753
Sulfide_1mM_T0_0.5mM_R3	12	10.09	5	5.09	1.30453	3.78547		1	0.58	0.7	7.66547	0.7	6.96547
Sulfide_2mM_T0_0.5mM_R1	13	10.09	5	5.09	1.30453	3.78547		0.9	1.08	0.7	8.26547	0.7	7.56547
Sulfide_2mM_T0_0.5mM_R2	14	10.08	5	5.08	1.30197	3.77803		0.9	1.08	0.7	8.25803	0.7	7.55803
Sulfide_2mM_T0_0.5mM_R3	15	10.1	5	5.1	1.3071	3.7929		0.9	1.08	0.7	8.2729	0.7	7.5729
Sulfide_4mM_T0_0.5mM_R1	16	10.06	5	5.06	1.29684	3.76316		0.9	2.08	0.7	9.24316	0.7	8.54316
Sulfide_4mM_T0_0.5mM_R2	17	10.1	5	5.1	1.3071	3.7929		0.9	2.08	0.7	9.2729	0.7	8.5729
Sulfide_4mM_T0_0.5mM_R3	18	10.2	5	5.2	1.33273	3.86727		0.9	2.08	0.7	9.34727	0.7	8.64727
	Water content (WC) calculation - a measurement in duplicate
	Tintial_ep (g)	Tsed_ep (g)	Tsed_dried (g)	Wet sed (g)	Dry sed (g)	evaporated water (g)	WC (%)	Average WC (%)	Average dry sed (%)
	1.0941	3.2153	1.617	2.1212	0.5229	1.5983	0.753489	0.743707	0.256293
	1.1012	2.7357	1.5361	1.6345	0.4349	1.1996	0.733925

## Sheet: main_calculation
13CO2 GCMS area is average of two technical duplicates, injection volume 50 µL using a 100 µL hamilton syringe
Date	Bottle#	Type	13CO2 GCMS area	g dry sed	ml liquid in bottle	bar overpressure	ml headspace	nmol 13CO2 HSP with cal curve 2E-05x	nmol 13CO2 liquid	total nmol 13CO2	nmol 13CO2/g dry sed
2022-07-20	1	Sulfide_2mM_T0_C1	19035.9	1.32247	8.61753	1.322	66.1793	503.914	816.874	1320.79	998.725
2022-07-20	2	Sulfide_2mM_T0_C2	17319.8	1.31991	8.71009	1.287	64.3114	445.545	733.35	1178.89	893.162
2022-07-20	3	Sulfide_2mM_T0_C3	18392.9	1.30453	8.26547	1.372	69.19	509.041	799.075	1308.12	1002.75
2022-07-20	4	Nosulfide_SAOM_C1	82371.6	1.29684	7.24316	1.356	69.7798	2299.15	3437.4	5736.55	4423.47
2022-07-20	5	Nosulfide_SAOM_C2	82325.8	1.29684	7.24316	1.379	70.9633	2336.85	3474.46	5811.31	4481.11
2022-07-20	6	Nosulfide_SAOM_C3	80319.2	1.29428	7.23572	1.35	69.4845	2232.38	3341.12	5573.5	4306.25
2022-07-20	7	Sulfide_0.5mM_T0_0.5mM_R1	70317	1.28916	7.47084	1.333	68.3029	1921.14	2923.36	4844.51	3757.89
2022-07-20	8	Sulfide_0.5mM_T0_0.5mM_R2	76097.6	1.29428	7.48572	1.344	68.8397	2095.41	3182.18	5277.59	4077.62
2022-07-20	9	Sulfide_0.5mM_T0_0.5mM_R3	71966.8	1.3071	7.5229	1.375	70.3588	2025.4	3058.28	5083.67	3889.29
2022-07-20	10	Sulfide_1mM_T0_0.5mM_R1	70079.5	1.3071	7.5729	1.273	65.0758	1824.19	2836.67	4660.86	3565.81
2022-07-20	11	Sulfide_1mM_T0_0.5mM_R2	68973.9	1.32247	7.71753	1.377	70.1719	1936.01	2951.55	4887.56	3695.77
2022-07-20	12	Sulfide_1mM_T0_0.5mM_R3	68749.4	1.30453	7.66547	1.343	68.5333	1884.65	2890.05	4774.7	3660.09
2022-07-20	13	Sulfide_2mM_T0_0.5mM_R1	48123	1.30453	8.26547	1.39	70.0977	1349.33	2108.17	3457.49	2650.37
2022-07-20	14	Sulfide_2mM_T0_0.5mM_R2	46031.4	1.30197	8.25803	1.375	69.355	1277	2002.21	3279.21	2518.66
2022-07-20	15	Sulfide_2mM_T0_0.5mM_R3	49056.5	1.3071	8.2729	1.046	52.7393	1034.88	1809.14	2844.02	2175.83
2022-07-20	16	Sulfide_4mM_T0_0.5mM_R1	32021.5	1.29684	9.24316	1.408	69.6397	891.988	1456.66	2348.64	1811.05
2022-07-20	17	Sulfide_4mM_T0_0.5mM_R2	30181.5	1.3071	9.2729	1.396	68.9903	832.893	1366.83	2199.72	1682.91
2022-07-20	18	Sulfide_4mM_T0_0.5mM_R3	24575.2	1.33273	9.34727	1.378	67.963	668.082	1106.32	1774.41	1331.41
Date	Bottle#	Type	13CO2 GCMS area	g dry sed	ml liquid in bottle	bar overpressure	ml headspace	nmol 13CO2 HSP with cal curve 2E-05x	nmol 13CO2 liquid	total nmol 13CO2	nmol 13CO2/g dry sed
2022-07-27	1	Sulfide_2mM_T0_C1	26527.9	1.32247	8.61753	1.299	65.0279	690.022	1126.15	1816.17	1373.32
2022-07-27	2	Sulfide_2mM_T0_C2	24135.5	1.31991	8.71009	1.265	63.212	610.261	1011.32	1621.58	1228.56
2022-07-27	3	Sulfide_2mM_T0_C3	25432.8	1.30453	8.26547	1.35	68.0805	692.59	1093.63	1786.22	1369.24
2022-07-27	4	Nosulfide_SAOM_C1	98313.1	1.29684	7.24316	1.333	68.5962	2697.56	4056.1	6753.66	5207.76
2022-07-27	5	Nosulfide_SAOM_C2	98343.1	1.29684	7.24316	1.36	69.9856	2753.04	4111.99	6865.03	5293.64
2022-07-27	6	Nosulfide_SAOM_C3	89814.1	1.29428	7.23572	1.329	68.4036	2457.44	3697.26	6154.7	4755.31
2022-07-27	7	Sulfide_0.5mM_T0_0.5mM_R1	83178.6	1.28916	7.47084	1.318	67.5343	2246.96	3432.49	5679.46	4405.56
2022-07-27	8	Sulfide_0.5mM_T0_0.5mM_R2	86719.2	1.29428	7.48572	1.329	68.0714	2361.24	3599.7	5960.93	4605.59
2022-07-27	9	Sulfide_0.5mM_T0_0.5mM_R3	79899.4	1.3071	7.5229	1.354	69.2842	2214.31	3361.04	5575.34	4265.44
2022-07-27	10	Sulfide_1mM_T0_0.5mM_R1	76765.7	1.3071	7.5729	1.225	62.622	1922.89	3031.96	4954.85	3790.73
2022-07-27	11	Sulfide_1mM_T0_0.5mM_R2	75483.1	1.32247	7.71753	1.354	68.9998	2083.33	3194.7	5278.03	3991.03
2022-07-27	12	Sulfide_1mM_T0_0.5mM_R3	74744.6	1.30453	7.66547	1.323	67.5127	2018.48	3111.56	5130.04	3932.48
2022-07-27	13	Sulfide_2mM_T0_0.5mM_R1	53263.9	1.30453	8.26547	1.369	69.0387	1470.91	2310.82	3781.72	2898.91
2022-07-27	14	Sulfide_2mM_T0_0.5mM_R2	51366.3	1.30197	8.25803	1.355	68.3462	1404.28	2213.53	3617.81	2778.72
2022-07-27	15	Sulfide_2mM_T0_0.5mM_R3	55578.4	1.3071	8.2729	1.026	51.7309	1150.05	2027.24	3177.29	2430.8
2022-07-27	16	Sulfide_4mM_T0_0.5mM_R1	36158.8	1.29684	9.24316	1.386	68.5516	991.498	1629.13	2620.62	2020.77
2022-07-27	17	Sulfide_4mM_T0_0.5mM_R2	32701.6	1.3071	9.2729	1.371	67.7548	886.276	1464.79	2351.07	1798.7
2022-07-27	18	Sulfide_4mM_T0_0.5mM_R3	28879.5	1.33273	9.34727	1.354	66.7793	771.42	1286.42	2057.84	1544.08
Date	Bottle#	Type	13CO2 GCMS area	g dry sed	ml liquid in bottle	bar overpressure	ml headspace	nmol 13CO2 HSP with cal curve 2E-05x	nmol 13CO2 liquid	total nmol 13CO2	nmol 13CO2/g dry sed
2022-08-02	1	Sulfide_2mM_T0_C1	26301.6	1.32247	8.61753	1.3	65.078	684.663	1117.07	1801.74	1362.4
2022-08-02	2	Sulfide_2mM_T0_C2	23873.7	1.31991	8.71009	1.275	63.7117	608.414	1005.13	1613.54	1222.46
2022-08-02	3	Sulfide_2mM_T0_C3	24841.4	1.30453	8.26547	1.36	68.5848	681.497	1073.22	1754.71	1345.09
2022-08-02	4	Nosulfide_SAOM_C1	97661.3	1.29684	7.24316	1.343	69.1108	2699.78	4049.31	6749.09	5204.24
2022-08-02	5	Nosulfide_SAOM_C2	98620.5	1.29684	7.24316	1.359	69.9341	2758.78	4121.56	6880.34	5305.45
2022-08-02	6	Nosulfide_SAOM_C3	90559.3	1.29428	7.23572	1.335	68.7124	2489.02	3739.13	6228.15	4812.05
2022-08-02	7	Sulfide_0.5mM_T0_0.5mM_R1	83570.7	1.28916	7.47084	1.322	67.7393	2264.41	3455.53	5719.94	4436.96
2022-08-02	8	Sulfide_0.5mM_T0_0.5mM_R2	88496.2	1.29428	7.48572	1.332	68.225	2415.06	3678.9	6093.96	4708.37
2022-08-02	9	Sulfide_0.5mM_T0_0.5mM_R3	80530	1.3071	7.5229	1.359	69.54	2240.02	3395.8	5635.83	4311.71
2022-08-02	10	Sulfide_1mM_T0_0.5mM_R1	77359.8	1.3071	7.5729	1.23	62.8776	1945.68	3063.34	5009.02	3832.17
2022-08-02	11	Sulfide_1mM_T0_0.5mM_R2	77170.1	1.32247	7.71753	1.357	69.1527	2134.61	3270.82	5405.43	4087.36
2022-08-02	12	Sulfide_1mM_T0_0.5mM_R3	76112.6	1.30453	7.66547	1.363	69.5539	2117.57	3230.65	5348.22	4099.72
2022-08-02	13	Sulfide_2mM_T0_0.5mM_R1	54152.4	1.30453	8.26547	1.374	69.2908	1500.91	2354.83	3855.73	2955.64
2022-08-02	14	Sulfide_2mM_T0_0.5mM_R2	52489.3	1.30197	8.25803	1.362	68.6993	1442.39	2269.34	3711.73	2850.86
2022-08-02	15	Sulfide_2mM_T0_0.5mM_R3	56262.8	1.3071	8.2729	1.038	52.336	1177.83	2065.82	3243.65	2481.57
2022-08-02	16	Sulfide_4mM_T0_0.5mM_R1	36890.3	1.29684	9.24316	1.39	68.7494	1014.47	1665	2679.47	2066.15
2022-08-02	17	Sulfide_4mM_T0_0.5mM_R2	30461.1	1.3071	9.2729	1.378	68.1008	829.77	1368.65	2198.42	1681.91
2022-08-02	18	Sulfide_4mM_T0_0.5mM_R3	30612.4	1.33273	9.34727	1.356	66.8779	818.918	1364.82	2183.74	1638.55
Date	Bottle#	Type	13CO2 GCMS area	g dry sed	ml liquid in bottle	bar overpressure	ml headspace	nmol 13CO2 HSP with cal curve 2E-05x	nmol 13CO2 liquid	total nmol 13CO2	nmol 13CO2/g dry sed
2022-08-08	1	Sulfide_2mM_T0_C1	24151.8	1.32247	8.61753	1.283	64.227	620.479	1017.55	1638.02	1238.61
2022-08-08	2	Sulfide_2mM_T0_C2	22193.9	1.31991	8.71009	1.255	62.7123	556.732	925.529	1482.26	1123
2022-08-08	3	Sulfide_2mM_T0_C3	23440.5	1.30453	8.26547	1.344	67.7779	635.499	1005.13	1640.63	1257.63
2022-08-08	4	Nosulfide_SAOM_C1	99736.4	1.29684	7.24316	1.328	68.3389	2726.35	4104.55	6830.9	5267.33
2022-08-08	5	Nosulfide_SAOM_C2	99944.9	1.29684	7.24316	1.343	69.1108	2762.91	4143.99	6906.9	5325.93
2022-08-08	6	Nosulfide_SAOM_C3	91442.7	1.29428	7.23572	1.32	67.9404	2485.06	3747.36	6232.43	4815.36
2022-08-08	7	Sulfide_0.5mM_T0_0.5mM_R1	84284	1.28916	7.47084	1.305	66.8682	2254.37	3455.66	5710.02	4429.28
2022-08-08	8	Sulfide_0.5mM_T0_0.5mM_R2	87455.7	1.29428	7.48572	1.318	67.508	2361.58	3610.55	5972.14	4614.25
2022-08-08	9	Sulfide_0.5mM_T0_0.5mM_R3	80739.7	1.3071	7.5229	1.344	68.7725	2221.07	3379.86	5600.92	4285.01
2022-08-08	10	Sulfide_1mM_T0_0.5mM_R1	78270.9	1.3071	7.5729	1.215	62.1108	1944.59	3075.41	5020	3840.58
2022-08-08	11	Sulfide_1mM_T0_0.5mM_R2	77551.8	1.32247	7.71753	1.345	68.5412	2126.2	3268.03	5394.22	4078.89
2022-08-08	12	Sulfide_1mM_T0_0.5mM_R3	76477.9	1.30453	7.66547	1.311	66.9003	2046.56	3164.98	5211.54	3994.95
2022-08-08	13	Sulfide_2mM_T0_0.5mM_R1	53923.7	1.30453	8.26547	1.357	68.4335	1476.07	2326.39	3802.46	2914.81
2022-08-08	14	Sulfide_2mM_T0_0.5mM_R2	52772.5	1.30197	8.25803	1.349	68.0436	1436.33	2267.74	3704.07	2844.98
2022-08-08	15	Sulfide_2mM_T0_0.5mM_R3	56457.4	1.3071	8.2729	1.025	51.6805	1167.1	2058.17	3225.26	2467.5
2022-08-08	16	Sulfide_4mM_T0_0.5mM_R1	36843.3	1.29684	9.24316	1.375	68.0075	1002.25	1651.95	2654.2	2046.66
2022-08-08	17	Sulfide_4mM_T0_0.5mM_R2	34379.6	1.3071	9.2729	1.364	67.4089	926.996	1535.2	2462.19	1883.71
2022-08-08	18	Sulfide_4mM_T0_0.5mM_R3	31578.2	1.33273	9.34727	1.338	65.9902	833.54	1396.66	2230.21	1673.42
Date	Bottle#	Type	13CO2 GCMS area	g dry sed	ml liquid in bottle	bar overpressure	ml headspace	nmol 13CO2 HSP with cal curve 2E-05x	nmol 13CO2 liquid	total nmol 13CO2	nmol 13CO2/g dry sed
2022-08-12	1	Sulfide_2mM_T0_C1	27526.8	1.32247	7.91753	1.249	63.3992	698.071	1113.86	1811.93	1370.11
2022-08-12	2	Sulfide_2mM_T0_C2	24785.2	1.31991	8.01009	1.199	60.7533	602.314	981.073	1583.39	1199.62
2022-08-12	3	Sulfide_2mM_T0_C3	26462.2	1.30453	7.56547	1.297	66.3156	701.944	1083.88	1785.83	1368.94
2022-08-12	4	Nosulfide_SAOM_C1	106007	1.29684	6.54316	1.287	67.1299	2846.5	4169.79	7016.29	5410.28
2022-08-12	5	Nosulfide_SAOM_C2	105578	1.29684	6.54316	1.299	67.7558	2861.4	4179.33	7040.73	5429.13
2022-08-12	6	Nosulfide_SAOM_C3	96618.3	1.29428	6.53572	1.285	67.0384	2590.86	3795.57	6386.43	4934.34
2022-08-12	7	Sulfide_0.5mM_T0_0.5mM_R1	89574.8	1.28916	6.77084	1.252	65.0289	2329.98	3487.05	5817.03	4512.28
2022-08-12	8	Sulfide_0.5mM_T0_0.5mM_R2	93491.5	1.29428	6.78572	1.275	66.198	2475.58	3685.9	6161.48	4760.54
2022-08-12	9	Sulfide_0.5mM_T0_0.5mM_R3	86551.9	1.3071	6.8229	1.279	66.3417	2296.8	3423.42	5720.22	4376.28
2022-08-12	10	Sulfide_1mM_T0_0.5mM_R1	83985.3	1.3071	6.8729	1.182	61.2512	2057.68	3158.91	5216.59	3990.97
2022-08-12	11	Sulfide_1mM_T0_0.5mM_R2	83026.8	1.32247	7.01753	1.306	67.468	2240.66	3352.22	5592.88	4229.11
2022-08-12	12	Sulfide_1mM_T0_0.5mM_R3	81001.1	1.30453	6.96547	1.255	64.9211	2103.47	3179.87	5283.35	4049.99
2022-08-12	13	Sulfide_2mM_T0_0.5mM_R1	57909.8	1.30453	7.56547	1.299	66.4179	1538.5	2374.33	3912.83	2999.41
2022-08-12	14	Sulfide_2mM_T0_0.5mM_R2	55910.6	1.30197	7.55803	1.29	65.9706	1475.38	2281.57	3756.95	2885.59
2022-08-12	15	Sulfide_2mM_T0_0.5mM_R3	62205.6	1.3071	7.5729	1.003	51.2734	1275.8	2174.51	3450.31	2639.68
2022-08-12	16	Sulfide_4mM_T0_0.5mM_R1	39838.5	1.29684	8.54316	1.336	67.0138	1067.89	1717.2	2785.09	2147.59
2022-08-12	17	Sulfide_4mM_T0_0.5mM_R2	37542.1	1.3071	8.5729	1.269	63.6023	955.104	1569.12	2524.22	1931.17
2022-08-12	18	Sulfide_4mM_T0_0.5mM_R3	32513	1.33273	8.64727	1.294	64.7259	841.774	1378.15	2219.92	1665.7

## Sheet: rates
Total 13CO2 (nmol) in each bottle per gram of dry sediment
Type of incubation	Bottle#	2022-07-20	2022-07-27	2022-08-02	2022-08-08	2022-08-12
Sulfide_2mM_C1	1	998.725	1373.32	1362.4	1238.61	1370.11
Sulfide_2mM_C2	2	893.162	1228.56	1222.46	1123	1199.62
Sulfide_2mM_C3	3	1002.75	1369.24	1345.09	1257.63	1368.94
No_sulfide_C1	4	4423.47	5207.76	5204.24	5267.33	5410.28
No_sulfide_C2	5	4481.11	5293.64	5305.45	5325.93	5429.13
No_sulfide_C3	6	4306.25	4755.31	4812.05	4815.36	4934.34
Sulfide_0.5mM_R1	7	3757.89	4405.56	4436.96	4429.28	4512.28
Sulfide_0.5mM_R2	8	4077.62	4605.59	4708.37	4614.25	4760.54
Sulfide_0.5mM_R3	9	3889.29	4265.44	4311.71	4285.01	4376.28
Sulfide_1mM_R1	10	3565.81	3790.73	3832.17	3840.58	3990.97
Sulfide_1mM_R2	11	3695.77	3991.03	4087.36	4078.89	4229.11
Sulfide_1mM_R3	12	3660.09	3932.48	4099.72	3994.95	4049.99
Sulfide_2mM_R1	13	2650.37	2898.91	2955.64	2914.81	2999.41
Sulfide_2mM_R2	14	2518.66	2778.72	2850.86	2844.98	2885.59
Sulfide_2mM_R3	15	2175.83	2430.8	2481.57	2467.5	2639.68
Sulfide_4mM_R1	16	1811.05	2020.77	2066.15	2046.66	2147.59
Sulfide_4mM_R2	17	1682.91	1798.7	1681.91	1883.71	1931.17
Sulfide_4mM_R3	18	1331.41	1544.08	1638.55	1673.42	1665.7
Rate of methane oxidation (nmols of methane / gram of dry sediments / day)
Type of incubation	Sample	Slope	Sulfide by the end of the experiment (µM)
Sulfide_2mM_T0_C1	1	10.9531	3511.57
Sulfide_2mM_T0_C2	2	9.29189	3597.37
Sulfide_2mM_T0_C3	3	11.174	3745.99
Nosulfide_SAOM_C1	4	36.1528	467.57
Nosulfide_SAOM_C2	5	34.5862	528.371
Nosulfide_SAOM_C3	6	23.2797	650.713
Sulfide_0.5mM_T0_0.5mM_R1	7	27.5285	707.107
Sulfide_0.5mM_T0_0.5mM_R2	8	24.493	863.363
Sulfide_0.5mM_T0_0.5mM_R3	9	17.6773	829.845
Sulfide_1mM_T0_0.5mM_R1	10	15.5229	1025.15
Sulfide_1mM_T0_0.5mM_R2	11	20.1135	1135.29
Sulfide_1mM_T0_0.5mM_R3	12	15.1415	1196.31
Sulfide_2mM_T0_0.5mM_R1	13	12.6361	1569.74
Sulfide_2mM_T0_0.5mM_R2	14	14.2635	2029.83
Sulfide_2mM_T0_0.5mM_R3	15	16.652	2035.19
Sulfide_4mM_T0_0.5mM_R1	16	12.214	3408.86
Sulfide_4mM_T0_0.5mM_R2	17	9.82021	3089.37
Sulfide_4mM_T0_0.5mM_R3	18	14.2588	3724.46
Average rate of methane oxidation (nmols of methane / gram of dry sediments / day)
Type of incubation	Slope	AOMStDev	Added sulfide	Slope	Final sulfide (µM)	SulfideStDev
Sulfide_2mM_from_start	10.473	0.840045	2		3618.31	96.8413
No_sulfide	31.3395	5.73496	0	31.3395	548.885	76.1622
Sulfide_0.5mM	23.2329	4.11928	0.5	23.2329	800.105	67.1682
Sulfide_1mM	16.926	2.2593	1	16.926	1118.92	70.8283
Sulfide_2mM	14.5172	1.64927	2	14.5172	1878.25	218.165
Sulfide_4mM	12.0977	1.81389	4	12.0977	3407.56	259.272
		% max AOM activity	Final sulfide (µM)	Added sulfide	Final sulfide (mM)	inhibition %
		0.334179	3618.31	2	3.61831	0.665821										1.68867e+07	16886.7
		1	548.885	0	0.548885	0
		0.74133	800.105	0.5	0.800105	0.25867
		0.540084	1118.92	1	1.11892	0.459916
		0.463224	1878.25	2	1.87825	0.536776
		0.386019	3407.56	4	3.40756	0.613981
